# Supplementary material for: Differential hippocampal and retrosplenial involvement in egocentric-updating, rotation, and allocentric processing during online spatial encoding: an fMRI study
Source: Front Hum Neurosci. 2014 Mar 20;8:150. doi: 10.3389/fnhum.2014.00150 (PMC3960510; doi:10.3389/fnhum.2014.00150)
Supplement: Supplementary file 1 [file DataSheet1.ZIP]

Archive with 5 entries (4 files):
- SupplementaryMaterial-Gomez/
- SupplementaryMaterial-Gomez/75989_Gomez_Figure_5.JPEG
- SupplementaryMaterial-Gomez/75989_Gomez_Table_7.PDF
- SupplementaryMaterial-Gomez/75989_Gomez_Table_8.PDF
- SupplementaryMaterial-Gomez/75989_Gomez_Table_9.PDF
